# Supplementary material for: Roles of the α1B-Adrenergic Receptor Phosphorylation Domains in Signaling and Internalization
Source: Int J Mol Sci. 2023 Nov 30;24(23):16963. doi: 10.3390/ijms242316963 (PMC10707169; doi:10.3390/ijms242316963)
Supplement: Supplementary file 1 [file ijms-24-16963-s001.zip]

Archive with 1 entries (1 files):
- ijms-2674747-supplementary.pdf
